# Supplementary material for: Are tones in the expressive lexicon iconic? Evidence from three Chinese languages
Source: PLoS One. 2018 Dec 4;13(12):e0204270. doi: 10.1371/journal.pone.0204270 (PMC6279048; doi:10.1371/journal.pone.0204270)
Supplement: S1 File — (XLSX) [file pone.0204270.s002.xlsx]

## Sheet: Mandarin
Mandarin	These two columns: counts		These four columns: percentages
	Onom	Common	Common %	Common % (-T5)	Onom %	General %
T1	107	106	14	18	57	18
T2	44	91	12	15	23	15
T3	10	190	25	32	5	32
T4	27	213	28	36	14	36
T5		152	20
Total	188	759	99	101
Mandarin - numbers needed for chi square					This block compares the entire distribution (all tones) between SS (Onom) and GL (Common)									These blocks compare the frequency of each tone separately between SS and GL
	Onom	Common	Total		Observed	Expected	|Obs-Exp|	(Obs-Exp)^2	(O-E)^2/E	Chi^2	df	Sig			Onom	Common	Total	Obs	Exp	(O-E)^2/E	Chi^2	df	Sig
T1	107	106	213		107	50.8173	56.1827	3156.5	62.1147	147.401	3	1.42643e-28		T1	107	106	213	107	50.8173	62.1147	111.796	1	4.50506e-24
T2	44	91	135		106	162.183	56.1827	3156.5	19.4626					~T1	81	494	575	106	162.183	19.4626
T3	10	190	200		44	32.2081	11.7919	139.048	4.31718					Total	188	600	788	81	137.183	23.0095
T4	27	213	240		91	102.792	11.7919	139.048	1.35272									494	437.817	7.20963
Total	188	600	788		10	47.7157	37.7157	1422.48	29.8115
					190	152.284	37.7157	1422.48	9.34093						Onom	Common	Total	Obs	Exp	(O-E)^2/E	Chi^2	df	Sig
					27	57.2589	30.2589	915.6	15.9905					T2	44	91	135	44	32.2081	4.31718	6.84209	1	0.077105
					213	182.741	30.2589	915.6	5.01037					~T2	144	509	653	91	102.792	1.35272
														Total	188	600	788	144	155.792	0.892527
																		509	497.208	0.279658
Plot mandarin - see bar graph															Onom	Common	Total	Obs	Exp	(O-E)^2/E	Chi^2	df	Sig
	SS	General												T3	10	190	200	10	47.7157	29.8115	52.4696	1	2.37863e-11
T1	0.569149	0.176667												~T3	178	410	588	190	152.284	9.34093
T2	0.234043	0.151667												Total	188	600	788	178	140.284	10.14
T3	0.0531915	0.316667																410	447.716	3.17719
T4	0.143617	0.355
															Onom	Common	Total	Obs	Exp	(O-E)^2/E	Chi^2	df	Sig
														T4	27	213	240	27	57.2589	15.9905	30.1984	1	1.25362e-06
														~T4	161	387	548	213	182.741	5.01037
Summary				Interpretation										Total	188	600	788	161	130.741	7.00315
Test	Chi^2	df	Sig															387	417.259	2.19432
All tones	147.4	3	<.001	Distribution of tones is different between onomatopoeia and common lexicon
T1	111.8	1	<.001	Relative frequency of T1 is different between onom and common
T2	6.84	1	n.s.	Relative frequency of T2 is NOT different between onom and common
T3	52.47	1	<.001	Relative frequency of T3 is different between onom and common
T4	30.2	1	<.001	Relative frequency of T4 is different between onom and common
How to report
e.g. Relative of frequency of T1 is different between onom and common: χ2(1,N=788)=111.8; p<0.001.

## Sheet: Cantonese
							Different counting for control analysis (bar graph "control analysis" - see blue bars)
Cantonese - numbers needed for chi square							Onom	General	onom syllable freq	onom perc	Fok 1974, from Leung et al.. 2004, Table 3 p. 503
	Onom	General	Total	Onom %	General %		74	25193	201	0.373606	General lexicon
T1	74	442	516	43	23		9	23279	41	0.0762082	2239
T2	9	310	319	5	16		19	23693	70	0.130112	2530
T3	19	399	418	11	21		47	15869	143	0.265799	1874
T4	47	271	318	27	14		6	15093	15	0.027881	1599
T5	6	140	146	3	7		19	25218	68	0.126394	1476
T6	19	361	380	11	19		174	128345	538		2149
Total	174	1923	2097								11867
						General lexicon: Table 3, p. 503, HKCAC
						Reference: Leung et al. 2004
					This block compares the entire distribution (all tones) between SS (Onom) and GL (General/Common)									These blocks compare the frequency of each tone separately between SS and GL
					Observed	Expected	|Obs-Exp|	(Obs-Exp)^2	(O-E)^2/E	Chi^2	df	Sig			Onom	Common	Total	Obs	Exp	(O-E)^2/E	Chi^2	df	Sig
					74	42.8155	31.1845	972.476	22.7132	71.4319	5	6.52222e-11		T1	74	442	516	74	42.8155	22.7132	32.8522	1	3.4604e-07
					442	473.185	31.1845	972.476	2.05517					~T1	100	1481	1581	442	473.185	2.05517
					9	26.4692	17.4692	305.174	11.5294					Total	174	1923	2097	100	131.185	7.41304
					310	292.531	17.4692	305.174	1.04322									1481	1449.82	0.670759
					19	34.6838	15.6838	245.983	7.09214
					399	383.316	15.6838	245.983	0.641723						Onom	Common	Total	Obs	Exp	(O-E)^2/E	Chi^2	df	Sig
					47	26.3863	20.6137	424.926	16.1041					T2	9	310	319	9	26.4692	11.5294	14.8283	1	0.00196938
					271	291.614	20.6137	424.926	1.45715					~T2	165	1613	1778	310	292.531	1.04322
					6	12.1144	6.11445	37.3865	3.08611					Total	174	1923	2097	165	147.531	2.06855
					140	133.886	6.11445	37.3865	0.279242									1613	1630.47	0.18717
					19	31.5308	12.5308	157.02	4.9799
Plot cantonese - see bar graph (tonal distribution)					361	348.469	12.5308	157.02	0.450599						Onom	Common	Total	Obs	Exp	(O-E)^2/E	Chi^2	df	Sig
	SS	General												T3	19	399	418	19	34.6838	7.09214	9.65927	1	0.021696
T1	0.425287	0.229849												~T3	155	1524	1679	399	383.316	0.641723
T2	0.0517241	0.161206												Total	174	1923	2097	155	139.316	1.76564
T3	0.109195	0.207488																1524	1539.68	0.159762
T4	0.270115	0.140926
T5	0.0344828	0.0728029													Onom	Common	Total	Obs	Exp	(O-E)^2/E	Chi^2	df	Sig
T6	0.109195	0.187728												T4	47	271	318	47	26.3863	16.1041	20.7003	1	0.000121492
														~T4	127	1652	1779	271	291.614	1.45715
Summary				Interpretation										Total	174	1923	2097	127	147.614	2.87863
Test	Chi^2	df	Sig															1652	1631.39	0.260469
All tones	71.43	5	<0.001	Distribution of tones is different between onomatopoeia and common lexicon
T1	32.85	1	<0.001	Relative frequency of T1 is different between onom and common											Onom	Common	Total	Obs	Exp	(O-E)^2/E	Chi^2	df	Sig
T2	14.83	1	<0.001	Relative frequency of T2 is different between onom and common										T5	6	140	146	6	12.1144	3.08611	3.61719	1	0.305878
T3	9.66	1	n.s.	Relative frequency of T3 is NOT different between onom and common										~T5	168	1783	1951	140	133.886	0.279242
T4	20.7	1	<0.001	Relative frequency of T4 is different between onom and common										Total	174	1923	2097	168	161.886	0.230944
T5	3.62	1	<0.01	Relative frequency of T5 is different between onom and common														1783	1789.11	0.0208966
T6	6.63	1	<0.05	Relative frequency of T6 is different between onom and common
															Onom	Common	Total	Obs	Exp	(O-E)^2/E	Chi^2	df	Sig
														T6	19	361	380	19	31.5308	4.9799	6.63235	1	0.0845865
														~T6	155	1562	1717	361	348.469	0.450599
														Total	174	1923	2097	155	142.469	1.10213
																		1562	1574.53	0.0997249
															Onom	Common	Total	Obs	Exp	(O-E)^2/E	Chi^2	df	Sig
														High	74	442	516	74	42.8155	22.7132	32.8522	1	3.4604e-07
														~High	100	1481	1581	442	473.185	2.05517
														Total	174	1923	2097	100	131.185	7.41304
																		1481	1449.82	0.670759
															Onom	Common	Total	Obs	Exp	(O-E)^2/E	Chi^2	df	Sig
														High	83	752	835	83	69.2847	2.71502	36.9417	3	4.81143e-06
														Mid	19	399	418	752	765.715	0.245665
														Low	25	501	526	19	34.6838	7.09214
														Falling	47	271	318	399	383.316	0.641723
														Total	174	1923	2097	25	43.6452	7.96522
																		501	482.355	0.720722
																		47	26.3863	16.1041
																		271	291.614	1.45715
															Onom	Common	Total	Obs	Exp	(O-E)^2/E	Chi^2	df	Sig
														High	74	442	516	74	42.8155	22.7132	69.7563	4	8.7997e-12
														Mid	19	399	418	442	473.185	2.05517
														Low	19	361	380	19	34.6838	7.09214
														Rising	15	450	465	399	383.316	0.641723
														Falling	47	271	318	19	31.5308	4.9799
														Total	174	1923	2097	361	348.469	0.450599
																		15	38.5837	14.4152
																		450	426.416	1.30434
																		47	26.3863	16.1041
																		271	291.614	1.45715

## Sheet: Taiwanese
Taiwanese - numbers needed for chi square							Different counting for control analysis (bar graph "control analysis" - see blue bars)
	Onom	General	Total	Onom %	General %		onom freq	onom perc	onom count by syllable type
T1	164	883	1047	31	18		1113	0.265189	164
T2	92	1583	1675	17	33		317	0.0755301	92
T3	102	626	728	19	13		462	0.110079	102
T4	0	0	0	0	0		804	0.191565	150
T5	70	907	977	13	19		181	0.043126	70
T7	98	821	919	19	17		425	0.101263	98
T8	0	0	0	0	0		895	0.213248	148
Total	526	4820	5346				4197		824
					This block compares the entire distribution (all tones) between SS (Onom) and GL (Common/General)									These blocks compare the frequency of each tone separately between SS and GL
					Observed	Expected	|Obs-Exp|	(Obs-Exp)^2	(O-E)^2/E	Chi^2	df	Sig			Onom	Common	Total	Obs	Exp	(O-E)^2/E	Chi^2	df	Sig
					164	103.016	60.9843	3719.08	36.1021	98.579	6	3.12593e-15		T1	164	883	1047	164	103.016	36.1021	49.7939	1	8.83894e-11
					883	943.984	60.9843	3719.08	3.93977					~T1	362	3937	4299	883	943.984	3.93977
					92	164.805	72.8055	5300.64	32.163					Total	526	4820	5346	362	422.984	8.79249
					1583	1510.19	72.8055	5300.64	3.5099									3937	3876.02	0.959512
					102	71.6289	30.3711	922.405	12.8776
					626	656.371	30.3711	922.405	1.40531						Onom	Common	Total	Obs	Exp	(O-E)^2/E	Chi^2	df	Sig
														T2	92	1583	1675	92	164.805	32.163	51.9497	1	3.06997e-11
														~T2	434	3237	3671	1583	1510.19	3.5099
					70	96.1283	26.1283	682.689	7.10185					Total	526	4820	5346	434	361.195	14.6753
					907	880.872	26.1283	682.689	0.775015									3237	3309.81	1.60149
					98	90.4216	7.57838	57.4318	0.635155
Plot Taiwanese - see bar graph (tonal distribution)					821	828.578	7.57838	57.4318	0.0693136						Onom	Common	Total	Obs	Exp	(O-E)^2/E	Chi^2	df	Sig
	SS	General												T3	102	626	728	102	71.6289	12.8776	16.5345	1	0.000880918
T1	0.311787	0.183195												~T3	424	4194	4618	626	656.371	1.40531
T2	0.174905	0.328423												Total	526	4820	5346	424	454.371	2.03007
T3	0.193916	0.129876																4194	4163.63	0.221539
T4	0	0
T5	0.13308	0.188174																			Chi^2	df	Sig
T7	0.186312	0.170332																			0	1	#DIV/0!
T8	0	0
Summary				Interpretation											Onom	Common	Total	Obs	Exp	(O-E)^2/E	Chi^2	df	Sig
Test	Chi^2	df	Sig											T5	70	907	977	70	96.1283	7.10185	9.6383	1	0.0219047
All tones	98.58	6	<0.001	Distribution of tones is different between onomatopoeia and common lexicon										~T5	456	3913	4369	907	880.872	0.775015
T1	49.79	1	n.s.	Relative frequency of T1 is NOT different between onom and common										Total	526	4820	5346	456	429.872	1.58812
T2	51.95	1	<0.001	Relative frequency of T2 is different between onom and common														3913	3939.13	0.17331
T3	16.53	1	n.s.	Relative frequency of T3 is NOT different between onom and common
T4	0	1	<0.001	Relative frequency of T4 is different between onom and common											Onom	Common	Total	Obs	Exp	(O-E)^2/E	Chi^2	df	Sig
T5	9.64	1	<0.001	Relative frequency of T5 is different between onom and common										T7	98	821	919	98	90.4216	0.635155	0.85071	1	0.837303
T7	0.85	1	n.s.	Relative frequency of T7 is NOT different between onom and common										~T7	428	3999	4427	821	828.578	0.0693136
T8	0	1	<0.001	Relative frequency of T8 is different between onom and common										Total	526	4820	5346	428	435.578	0.131852
																		3999	3991.42	0.0143888
																					Chi^2	df	Sig
																					0	1	#DIV/0!
															Onom	Common	Total	Obs	Exp	(O-E)^2/E	Chi^2	df	Sig
														High	164	883	1047	164	103.016	36.1021	49.7939	1	8.83894e-11
														~High	362	3937	4299	883	943.984	3.93977
														Total	526	4820	5346	362	422.984	8.79249
																		3937	3876.02	0.959512
															Onom	Common	Total	Obs	Exp	(O-E)^2/E	Chi^2	df	Sig
														High	234	1790	2024	234	199.144	6.1008	15.9181	2	0.00708178
														Mid	98	821	919	1790	1824.86	0.665772
														Falling	194	2209	2403	98	90.4216	0.635155
														Total	526	4820	5346	821	828.578	0.0693136
																		194	236.434	7.61596
																		2209	2166.57	0.831119
															Onom	Common	Total	Obs	Exp	(O-E)^2/E	Chi^2	df	Sig
														High	164	883	1047	164	103.016	36.1021	57.0703	3	5.78842e-10
														Mid	98	821	919	883	943.984	3.93977
														Rising	70	907	977	98	90.4216	0.635155
														Falling	194	2209	2403	821	828.578	0.0693136
														Total	526	4820	5346	70	96.1283	7.10185
																		907	880.872	0.775015
																		194	236.434	7.61596
																		2209	2166.57	0.831119

## Sheet: Ratio
	General			Sound symbolic				Symbolic / General ratio
	Mandarin	Cantonese	Taiwanese	Mandarin	Cantonese	Taiwanese		Mandarin	Cantonese	Taiwanese
High	18	23	18	57	43	38		3.16667	1.86957	2.11111
Rising	15	23	19	25	8	8		1.66667	0.347826	0.421053
Mid	0	21	17	0	11	30		#DIV/0!	0.52381	1.76471
Falling	36	14	46	14	27	23		0.388889	1.92857	0.5
Low	32	19	0	5	11	0		0.15625	0.578947	#DIV/0!
	101	100	100	101	100	99
High		T1	T1
Rising		T2, T5	T5
Mid		T3	T7
Falling		T4	T2, T3
Low		T6	0
